# Supplementary material for: Quantitative MRI phenotypes capture biological heterogeneity in multiple sclerosis patients
Source: Sci Rep. 2021 Jan 15;11:1573. doi: 10.1038/s41598-021-81035-8 (PMC7811013; doi:10.1038/s41598-021-81035-8)
Supplement: Supplementary file 2 — Supplementary Information 2. [file 41598_2021_81035_MOESM2_ESM.xlsx]

## Sheet: non_HLA
Supplementary Table 4. Association results from the univariate analysis for 133 non-HLA MS genetic risk factors
P-values result from the SNPTEST analysis and are depicted in column 5 until 14 for each of the 10 examined MRI traits. Nominally significant associations are underlined. (MTR = magnetization transfer ratio, SNP = single nucleotide polymorphism, NAWM = normal appearing white matter, NAGM = normal appearing grey matter, WM = white matter, GM = grey matter)
				Brain volume		GM volume		WM volume		Lesion volume		Median MTR Lesions		Peak height MTR Lesions		Median MTR NAGM		Peak height MTR NAGM		Median MTR NAWM		Peak Height MTR NAWM
MARKERID	SNP	alleleA	alleleB	P	BETA	P	BETA	P	BETA	P	BETA	P	BETA	P	BETA	P	BETA	P	BETA	P	BETA	P	BETA
1:2520527	rs6670198	T	C	0.0463027	0.16898	0.0072507	-0.232176	0.569587	-0.0598482	0.864665	-0.0180465	0.616688	0.0500276	0.942943	0.0073753	0.472028	0.0684443	0.462676	-0.0743714	0.407543	0.0809088	0.628102	-0.0502606
1:65429319	rs72922276	G	A	0.0690012	-0.319445	0.294249	-0.187313	0.711181	-0.0801011	0.91559	0.0222641	0.931249	0.0169529	0.90913	-0.0225322	0.966488	0.00789102	0.812143	0.0493881	0.556387	-0.117376	0.775485	-0.0606705
1:85729820	rs35486093	A	G	0.675565	0.0485513	0.924494	0.0109707	0.0471447	-0.283046	0.0921534	-0.239532	0.757628	-0.041826	0.730454	0.047876	0.972198	0.00441438	0.505328	-0.0913957	0.803355	0.0330468	0.21092	-0.175435
1:93152635	rs139504223	C	T	0.14806	-0.125365	0.591083	-0.0476227	0.374888	0.0951558	0.392165	0.0922785	0.337844	-0.0975483	0.556482	-0.061797	0.959437	-0.00493791	0.202742	-0.131282	0.925213	-0.00935625	0.129677	-0.159893
1:6512547	rs2986736	T	C	0.181595	-0.13065	0.770174	-0.0292343	0.427291	-0.0959506	0.262396	0.134504	0.906716	0.0123519	0.226931	-0.142064	0.39943	-0.0917444	0.027496	-0.260096	0.973871	0.00339808	0.180438	-0.161245
1:101290432	rs74449127	A	G	0.919471	0.00830702	0.833024	-0.019004	0.345208	0.102123	0.346383	-0.102876	0.357044	0.0948367	0.84133	-0.0219005	0.264161	0.10957	0.885448	-0.0151684	0.139257	0.14991	0.733236	-0.0367536
1:117090493	rs10801908	C	T	0.938282	-0.00988741	0.786206	-0.0354524	0.908009	0.018258	0.699889	0.0613651	0.106724	0.241624	0.658804	0.0684837	0.706954	0.0538026	0.132858	-0.22866	0.464925	0.107303	0.881677	-0.0232453
1:120267505	rs483180	C	G	0.219879	0.102387	0.443007	-0.0651265	0.671777	0.0437865	0.253804	0.119348	0.246451	-0.113543	0.990891	-0.00114123	0.351705	-0.0871553	0.512059	0.0656677	0.192465	-0.124814	0.374159	0.0908539
1:157686337	rs2317231	G	T	0.734003	-0.0277164	0.861445	-0.0145559	0.695697	0.0392989	0.81559	-0.0236134	0.568814	0.0543346	0.807171	0.0240171	0.200427	-0.116864	0.199756	-0.125149	0.633428	-0.0446361	0.0896479	-0.168471
1:160389984	rs3737798	A	G	0.939718	0.00579801	0.614145	-0.0395264	0.509372	0.0626097	0.396723	-0.0808639	0.845596	0.0175599	0.400142	-0.0781997	0.129882	0.129889	0.340207	0.0872844	0.149966	0.126752	0.7583	0.0288819
1:11856378	rs1801133	G	A	0.738373	0.0288216	0.854134	-0.0161904	0.576746	-0.0594798	0.553916	-0.0634237	0.987706	-0.0015594	0.439099	-0.0807299	0.386784	0.0833914	0.164665	0.142184	0.33604	0.0951355	0.0765194	0.18543
1:192541021	rs1323292	G	A	0.967369	0.00453881	0.912061	0.0125043	0.0381672	0.28267	0.531681	-0.086155	0.148383	-0.187569	0.891822	-0.0182563	0.668468	-0.0530856	0.323058	-0.130145	0.500069	-0.0857872	0.512921	-0.0883476
1:200875897	rs59655222	T	C	0.227615	-0.11631	0.367855	-0.0888091	0.628102	-0.0578742	0.649	-0.0547896	0.928393	0.0100938	0.315869	0.117007	0.474943	-0.0771944	0.679859	-0.0475657	0.33168	-0.107441	0.232344	-0.140512
1:212877776	rs9308424	G	A	0.121287	0.128385	0.782385	-0.0232431	0.0915642	0.173158	0.727712	-0.0357591	0.295821	-0.101609	0.55147	0.0621719	0.726948	-0.0325792	0.41552	0.0815923	0.281618	-0.102745	0.138805	0.150181
1:24207504	rs112741635	A	G	0.701551	0.0327054	0.87151	0.0141054	0.263895	-0.118907	0.441165	0.0830934	0.824222	0.0222029	0.750005	-0.0337656	0.924831	-0.00805268	0.619663	0.0502662	0.752736	-0.0308535	0.270049	0.116208
1:25291010	rs6672420	A	T	0.810834	-0.019159	0.414565	-0.0667173	0.953441	0.00561736	0.619343	-0.0491911	0.106469	-0.151288	0.362981	0.088845	0.2533	-0.101834	0.629364	-0.0459563	0.244881	-0.106294	0.522559	-0.0622211
1:32738415	rs79979643	G	A	0.13196	-0.17255	0.669353	0.0504511	0.451321	0.106088	0.42493	0.113281	0.796531	0.0352293	0.206875	-0.1741	0.911962	0.0134654	0.171462	-0.186484	0.650614	0.0601806	0.382442	-0.121933
10:75653800	rs17741873	G	T	0.109536	-0.170413	0.68669	0.0439576	0.187035	0.173729	0.412996	-0.108528	0.708803	-0.0467708	0.234886	0.153255	0.197113	-0.153653	0.454355	0.0949089	0.0642435	-0.225821	0.875432	-0.020388
10:81059335	rs1250551	G	T	0.517575	0.0549874	0.985823	-0.00150769	0.287115	-0.110573	0.491429	0.0717978	0.0554159	-0.189575	0.635518	-0.0490636	0.0426655	-0.192069	0.329811	-0.0979826	0.0214289	-0.222949	0.136034	-0.152749
10:94479107	rs1112718	A	G	0.586355	-0.0446358	0.882136	0.0124151	0.654531	0.0453505	0.0376072	0.210828	0.522834	-0.0614557	0.529333	-0.0624226	0.208459	-0.115123	0.0538721	-0.187167	0.35486	-0.0870033	0.14067	-0.14685
10:6117322	rs11256593	C	T	0.844179	0.0160609	0.207546	-0.104963	0.731865	0.0345549	0.16861	-0.139107	0.262913	-0.106908	0.395866	0.0836866	0.361894	-0.083042	0.67963	0.0401151	0.243224	-0.10905	0.930541	0.00859897
10:31395761	rs1087056	G	A	0.641798	0.0355904	0.0150448	-0.188343	0.205338	-0.119739	0.644054	-0.0438159	0.362165	0.0814082	0.607327	-0.0478281	0.101834	0.139117	0.904131	-0.0108617	0.0635775	0.161753	0.435285	0.0724876
11:47360412	rs2269434	T	C	0.397961	0.070526	0.290366	-0.0903115	0.596516	0.0549314	0.308462	0.105856	0.0842769	-0.168364	0.579845	0.0558077	0.202249	-0.118843	0.906484	0.0115956	0.141496	-0.140467	0.206943	0.128227
11:60793651	rs4939490	C	G	0.510221	0.0518786	0.512001	-0.0530982	0.206293	-0.123332	0.461104	-0.0717852	0.269286	0.102226	0.0882605	0.164253	0.964673	0.00375516	0.478021	-0.066888	0.852467	0.0169536	0.108714	-0.154457
11:64095178	rs11231749	T	C	0.0107324	0.206515	0.229564	-0.0991345	0.3646	-0.0905228	0.748381	-0.0321432	0.769518	-0.0277331	0.781601	0.027154	0.540633	-0.0552399	0.803053	-0.0239579	0.656729	-0.0412323	0.758189	-0.0304595
11:65705432	rs531612	C	T	0.883928	0.0112062	0.590858	-0.0421289	0.21727	-0.11664	0.317336	0.0951634	0.506521	-0.059686	0.994739	-0.000611298	0.19147	-0.111663	0.637029	-0.0429736	0.0626228	-0.163035	0.0651026	-0.171461
11:95311422	rs4409785	T	C	0.227441	-0.113281	0.716357	0.0348539	0.812714	0.0275147	0.61162	0.0592797	0.598409	-0.0580483	0.33682	-0.109135	0.550771	0.0626553	0.755071	-0.0348516	0.485164	0.0752404	0.339874	0.109141
11:118743286	rs12365699	G	A	0.504074	-0.076454	0.496542	0.0794013	0.442284	0.108595	0.949128	-0.00907392	0.238134	-0.158123	0.321967	-0.137041	0.237601	-0.150856	0.632295	-0.0650904	0.426831	-0.104292	0.914841	0.0149082
11:122518525	rs6589939	A	G	0.132853	0.11536	0.558961	-0.0459121	0.54452	0.057605	0.779902	0.0266705	0.686318	0.0364264	0.110805	0.147992	0.384079	0.0747665	0.353122	0.0848469	0.66255	0.0385054	0.868879	0.0154797
11:128421175	rs4262739	G	A	0.664725	0.0335047	0.313862	0.0794798	0.967582	-0.00387378	0.197287	-0.123506	0.303285	0.0932505	0.233158	0.111536	0.745737	0.0280274	0.0363658	0.191267	0.785596	-0.024153	0.850329	-0.017792
11:36438075	rs1365120	C	T	0.350724	0.127064	0.815345	0.0322898	0.518363	0.107974	0.514932	-0.108015	0.11685	0.251549	0.233507	0.191976	0.110175	0.240984	0.324311	0.160837	0.0728222	0.277699	0.117248	0.261385
12:58106836	rs701006	A	G	0.432936	-0.0633534	0.42019	-0.0664832	0.233304	-0.119159	0.686282	-0.0409511	0.61249	-0.0482026	0.389158	0.0842063	0.516015	-0.0591526	0.768564	-0.0284236	0.288271	-0.0989291	0.445362	-0.0755469
12:94661453	rs61708525	A	G	0.999604	-4.24769e-05	0.38215	0.0825051	0.686882	0.046822	0.620161	-0.0564973	0.144514	0.161615	0.0709952	0.202072	0.400536	0.0873846	0.70343	0.0419952	0.547826	0.0640034	0.615871	0.0569756
12:6440009	rs1800693	T	C	0.283374	0.0901381	0.732206	0.0293772	0.0812905	0.180529	0.169741	-0.143175	0.0240478	0.221275	0.219338	0.124813	0.00275713	0.27848	0.00113057	0.321469	0.0148468	0.233474	0.0960805	0.169929
12:9866349	rs7977720	C	T	0.0375873	-0.158902	0.25801	0.0890121	0.0272431	0.208977	0.181048	-0.127265	0.855936	-0.01638	0.522037	-0.0594991	0.217046	0.105784	0.77375	0.0262176	0.0852868	0.151028	0.00493918	0.260258
12:111884608	rs3184504	T	C	0.876034	0.0120283	0.980137	-0.00195907	0.321724	-0.0942732	0.147731	0.138298	0.012989	-0.222958	0.329603	-0.0908468	0.00578135	-0.235661	0.0495101	-0.179156	0.0152969	-0.213022	0.0775322	-0.165111
12:123604053	rs7975763	C	T	0.289664	0.0967634	0.400656	-0.0778443	0.592523	-0.0600993	0.135375	0.167781	0.835393	-0.0223464	0.477976	-0.0778903	0.910821	-0.0112231	0.371134	-0.0963285	0.568943	0.0596592	0.844826	-0.0216135
13:100026952	rs77654077	A	C	0.487859	0.190283	0.204587	-0.357635	0.6589	-0.149379	0.241818	-0.394816	0.219089	0.391654	0.186181	0.435038	0.976269	-0.0089987	0.828188	-0.0707316	0.80305	0.0781458	0.981001	0.00780147
13:50811220	rs9591325	T	C	0.158668	0.22662	0.890318	-0.0226786	0.352085	-0.185055	0.868997	-0.0330142	0.0960459	-0.31348	0.154246	-0.277112	0.114751	-0.283191	0.996757	-0.000778378	0.10388	-0.299709	0.581736	0.108051
14:69253364	rs12434551	A	T	0.2663	-0.0910916	0.406845	0.0697261	0.301135	0.104757	0.199879	-0.129895	0.260363	-0.107911	0.380033	-0.0865241	0.0362255	-0.191166	0.131884	-0.145729	0.141595	-0.138207	0.84473	-0.0195645
14:76014298	rs34695601	T	C	0.0581663	0.172279	0.624739	-0.0464309	0.10125	0.186574	0.186488	0.150484	0.817548	-0.0248641	0.704873	0.0418809	0.600222	-0.053702	0.961528	-0.00516466	0.539656	-0.0645372	0.492445	0.0764444
14:88523488	rs116899835	C	T	0.531327	0.118931	0.0467239	-0.383787	0.154346	-0.333827	0.428207	-0.186887	0.454106	-0.166862	0.436382	-0.181222	0.198637	0.272505	0.967586	0.0091697	0.380331	0.191115	0.42931	-0.183413
14:103265844	rs12147246	A	G	0.369777	-0.0712314	0.65826	0.0357569	0.8509	0.0184456	0.327169	-0.0970732	0.48331	-0.0656345	0.898118	-0.0121805	0.667875	-0.038139	0.945992	0.00632821	0.820234	-0.0207269	0.740461	-0.0319921
14:52306091	rs11852059	A	C	0.280914	0.112603	0.393477	-0.0916005	0.268083	-0.144824	0.214806	0.160305	0.476768	0.0869003	0.784346	0.0347619	0.892314	-0.0156435	0.412472	-0.102259	0.795208	-0.0310991	0.1048	-0.206186
15:79247482	rs62013236	C	T	0.358163	0.103773	0.947865	-0.00706811	0.783388	0.0390992	0.692963	0.0549337	0.752588	0.0413886	0.446659	0.102617	0.718822	0.0450744	0.468004	-0.0978296	0.425331	0.102233	0.925355	0.0119313
15:90887584	rs6496663	A	C	0.0188608	0.193475	0.78973	0.022552	0.0566053	0.19519	0.0873037	-0.176026	0.913346	-0.0104657	0.925185	0.00932609	0.3425	0.0878155	0.319908	0.0978973	0.599349	0.0499907	0.464699	0.0738936
16:1067832	rs405343	G	T	0.776788	-0.0287302	0.99791	0.000268799	0.189182	0.163677	0.796214	0.032395	0.615055	-0.0605268	0.74558	-0.0398269	0.76264	0.0342103	0.338851	0.114902	0.955249	-0.0064488	0.689062	0.0496646
16:79111297	rs12925972	T	C	0.892808	-0.0107099	0.499616	0.0584162	0.511857	0.0693749	0.172017	-0.150355	0.937768	-0.00717637	0.420963	0.0832313	0.37558	0.0840832	0.0135743	0.250016	0.838374	0.0199751	0.104946	0.16747
16:86021505	rs35703946	G	A	0.854363	0.0228455	0.656893	0.0564272	0.312366	0.153006	0.416691	-0.121263	0.0757528	-0.262001	0.760125	-0.0443723	0.125971	-0.215239	0.710994	-0.0538995	0.0883878	-0.246901	0.346653	-0.145351
16:11213951	rs6498163	C	T	0.492688	0.0530748	0.370152	0.0709025	0.587972	-0.0518399	0.14351	0.140826	0.61359	-0.045725	0.232203	0.11134	0.944141	-0.00601758	0.211577	0.114386	0.619676	-0.0439699	0.563485	0.0544512
16:30103160	rs3809627	C	A	0.384002	0.0741789	0.943196	0.0058134	0.191097	-0.136799	0.613166	-0.0524375	0.645269	0.0452109	0.68162	-0.0421269	0.987519	-0.00141611	0.818894	0.023007	0.910793	0.0103478	0.589078	-0.0556535
16:57077094	rs8062446	C	T	0.755343	0.0251211	0.303709	0.0846825	0.270701	0.108312	0.730285	0.0344176	0.181254	-0.12495	0.313953	0.0967388	0.399065	-0.075194	0.676646	0.039655	0.231945	-0.109841	0.893342	-0.0124957
17:57859210	rs2150879	G	A	0.793465	-0.0212228	0.132678	0.124057	0.133035	0.150387	0.816682	-0.0233473	0.302865	0.0978056	0.722892	0.0347704	0.210793	0.113206	0.0392556	0.197617	0.559406	0.0542788	0.150933	0.141398
17:73349797	rs4789174	C	T	0.780424	0.0268806	0.69698	-0.0383698	0.968919	-0.00458891	0.175043	0.161701	0.162622	-0.157216	0.257105	-0.131693	0.0566952	-0.205173	0.806711	0.028133	0.0236785	-0.249624	0.820256	-0.0266976
17:34842521	rs4796224	A	G	0.216593	-0.0948715	0.463593	-0.0574499	0.0520504	0.183027	0.399979	-0.0797849	0.416011	-0.0730942	0.103268	0.150802	0.658854	0.0378392	0.261314	0.1022	0.853405	-0.0162709	0.801807	0.0234038
17:37970149	rs9909593	A	G	0.273591	-0.0877221	0.892443	0.0110629	0.811584	0.0236387	0.756005	-0.0309718	0.0890608	-0.159417	0.727798	-0.0337812	0.57735	-0.0499661	0.593203	-0.0509272	0.528405	-0.0580324	0.577275	-0.0544785
17:40529835	rs1026916	A	G	0.637659	0.0376837	0.98411	0.00162658	0.14843	0.142521	0.183371	-0.131984	0.965642	-0.00404122	0.855359	-0.0176601	0.373314	0.0795534	0.531924	0.0594238	0.553677	0.0543552	0.932169	-0.008294
17:43407670	rs7222450	G	A	0.835695	0.0160383	0.262703	-0.0877184	0.708809	0.0356078	0.881074	-0.0142901	0.683917	-0.0366009	0.823075	0.0208869	0.631754	0.0414389	0.396281	0.0775452	0.923235	0.00830813	0.241335	-0.109823
17:45702280	rs11079784	T	C	0.519165	-0.0499314	0.661438	0.034623	0.448607	0.0725294	0.173375	0.130444	0.701651	-0.0348099	0.288613	0.0992146	0.782358	0.0239341	0.920707	-0.00911227	0.943289	0.00627583	0.379397	0.0828332
18:56348044	rs9955954	A	G	0.798346	0.0258601	0.821402	-0.0232921	0.804339	-0.0309573	0.153157	-0.1789	0.137664	-0.175533	0.51886	0.0788813	0.505178	-0.075254	0.368074	-0.108064	0.438535	-0.0897675	0.744141	-0.0401795
19:4466466	rs12971909	G	A	0.138087	-0.128604	0.602821	0.0443763	0.357364	0.0983463	0.78696	0.0283994	0.439084	-0.0785939	0.842111	0.0204942	0.434965	0.0750682	0.622525	0.0490295	0.479634	0.0680426	0.238372	0.121322
19:6668972	rs1077667	C	T	0.711086	-0.0380048	0.071385	0.188086	0.256643	0.143579	0.476896	0.0906147	0.275011	-0.131174	0.750118	-0.0395385	0.31657	-0.114717	0.895739	0.0159818	0.315412	-0.118044	0.747032	-0.0402998
19:10592144	rs28834106	T	C	0.0586341	-0.194329	0.282922	-0.11573	0.235773	0.1529	0.545132	0.0775009	0.21513	-0.149585	0.309031	-0.126141	0.728002	-0.0400349	0.430016	0.0968662	0.258946	-0.1341	0.863081	-0.0220346
19:16559421	rs58166386	A	G	0.0573368	0.158023	0.556034	-0.0504871	0.955626	-0.00566522	0.210721	0.129807	0.0865146	0.166943	0.197852	-0.129662	0.789944	0.024801	0.518481	-0.0639143	0.495576	0.0651717	0.509015	-0.0671723
19:18304700	rs874628	A	G	0.0774121	0.157833	0.148983	-0.131788	0.0459353	-0.220144	0.234631	0.132217	0.999417	7.68102e-05	0.914414	-0.0116652	0.466336	-0.0729823	0.511256	-0.0699963	0.691154	-0.0408786	0.271626	-0.119911
19:45143942	rs7260482	A	C	0.653737	-0.0413081	0.627034	0.0458754	0.724332	-0.0402577	0.778567	0.0331899	0.482671	0.0761383	0.422043	0.0892167	0.578516	0.0573102	0.813115	0.025832	0.82346	0.0237637	0.461881	0.0834509
19:47642780	rs8101491	G	A	0.734839	0.0265301	0.375873	0.0707269	0.865937	0.0163368	0.635975	-0.0460473	0.10699	0.147617	0.0941186	0.158143	0.937061	0.00691293	0.19851	0.119472	0.94606	-0.0060801	0.868478	0.0157952
19:49837246	rs1465697	C	T	0.152677	0.127389	0.686152	0.0365657	0.611032	0.0557103	0.970008	0.00409948	0.957735	-0.0054032	0.286849	0.113944	0.921091	-0.00965029	0.530247	0.0663093	0.563878	-0.0597075	0.817386	-0.025267
2:61242410	rs1177228	A	G	0.76567	-0.0261284	0.656706	0.0397125	0.672462	0.0457462	0.706252	0.0409853	0.922104	0.0100276	0.994703	-0.000702662	0.672276	0.0413982	0.59144	-0.0558774	0.230395	0.120304	0.693466	0.0420248
2:65661843	rs13385171	T	C	0.857774	0.0151804	0.824407	0.0192681	0.94209	-0.00741739	0.490335	0.0741677	0.453525	0.074183	0.0906804	0.172269	0.985681	0.00165772	0.416848	0.0819	0.742582	-0.0321121	0.750328	0.032968
2:68646536	rs12622670	C	T	0.141736	-0.118574	0.546803	0.0496739	0.38622	0.086414	0.116309	0.157185	0.175514	0.128346	0.333703	-0.0944467	0.249499	0.104	0.843071	-0.0190693	0.19216	0.120887	0.802211	-0.0247228
2:112770799	rs57116599	G	A	0.364753	-0.0804907	0.419329	0.0735027	0.358645	-0.100908	0.709904	-0.0409145	0.525702	0.0665123	0.146151	0.156715	0.504477	-0.0669653	0.672668	-0.044633	0.510684	-0.0679581	0.930414	0.00922803
2:136884679	rs10191360	T	C	0.993945	0.000568874	0.546404	0.0480245	0.808601	0.0233958	0.0960772	0.160584	0.697491	-0.0354642	0.679876	-0.0389025	0.320298	-0.0871256	0.687335	-0.0376749	0.360823	-0.0819406	0.192852	-0.123815
2:12607893	rs11899404	T	C	0.701239	-0.0322158	0.257179	0.0957356	0.651434	0.0471417	0.645562	0.0476338	0.108256	-0.156085	0.552684	-0.0607135	0.016836	-0.221752	0.134586	-0.148918	0.0939807	-0.15917	0.885202	0.0146399
2:151644203	rs962052	C	T	0.0454982	0.179971	0.715592	0.033583	0.264644	-0.124114	0.519387	0.072156	0.84353	-0.0209299	0.71221	0.0402682	0.896842	-0.0130361	0.757754	-0.0331041	0.696582	-0.0403682	0.720655	-0.039356
2:191989356	rs6738544	A	C	0.0543863	-0.167836	0.0155403	0.21486	0.923399	0.0104085	0.646849	0.0498555	0.465943	-0.0748737	0.95947	-0.00538791	0.984958	-0.00184623	0.460009	-0.0768916	0.716712	0.0364707	0.587647	0.057838
2:231121829	rs35540610	T	C	0.285094	-0.107005	0.465279	0.074767	0.736076	-0.0417096	0.0725708	0.223347	0.30093	0.12207	0.127908	0.183805	0.582921	0.0615468	0.359208	-0.10885	0.392681	0.0981721	0.780801	-0.0338657
2:30472442	rs13414105	C	A	0.376912	0.0871153	0.494505	0.0697469	0.0917538	0.205441	0.168786	-0.168991	0.739496	0.0389202	0.327788	0.117093	0.240489	0.129523	0.398182	0.0997035	0.589753	0.0610791	0.735145	-0.0411852
2:43355519	rs28411734	A	G	0.201563	-0.106346	0.54323	0.0517559	0.061445	0.191521	0.997819	0.000283509	0.535035	-0.0604071	0.986806	0.00162187	0.974553	-0.00294835	0.514771	0.0648201	0.527823	-0.0601086	0.20745	0.127307
20:52788314	rs2259735	T	C	0.138393	0.123826	0.6597	-0.0376527	0.316269	-0.103761	0.967672	0.00395873	0.623523	0.0482662	0.663874	-0.0443618	0.563464	0.0541255	0.562667	0.0573885	0.772353	-0.0277468	0.974568	0.00311559
20:62374441	rs6742	T	C	0.112864	0.157419	0.371259	0.0890874	0.2991	0.12623	0.789417	0.0333076	0.847674	-0.0225126	0.608412	0.060844	0.38637	0.0954789	0.612742	0.058854	0.669898	0.048534	0.559406	0.0700111
20:42579051	rs4812772	T	C	0.0969828	-0.159799	0.196186	0.126879	0.436487	0.092825	0.118788	0.18622	0.840873	0.0226956	0.564203	-0.067117	0.909533	0.0121472	0.925086	-0.010662	0.628055	0.0536401	0.947489	-0.00766524
20:44734310	rs6032662	C	T	0.958201	-0.00476591	0.694831	-0.0368327	0.0784953	-0.199281	0.306558	0.116327	0.28226	0.115768	0.827949	-0.0240396	0.678537	0.0425521	0.392108	0.0933025	0.537214	0.0651112	0.455656	0.0835857
22:22205353	rs9610458	C	T	0.552123	0.0466546	0.122695	0.123035	0.696829	0.0376521	0.639189	-0.0455924	0.604003	-0.047573	0.919047	0.00962131	0.78947	-0.023357	0.876253	-0.0144842	0.743128	-0.0294189	0.711855	-0.0352026
22:37258986	rs760517	C	T	0.797548	0.020791	0.236171	0.100643	0.780743	-0.0279334	0.341764	0.094835	0.108971	0.153465	0.116466	0.154228	0.898956	0.0103469	0.587957	0.0524752	0.579302	0.0514059	0.743978	0.032416
22:50971266	rs140522	T	C	0.301011	-0.0893932	0.926156	0.0081851	0.919267	-0.0108354	0.0979158	0.177329	0.465005	0.0740988	0.66233	-0.0457145	0.447345	0.0734337	0.0485745	-0.201904	0.209586	0.124329	0.298047	-0.109514
3:71535338	rs9878602	T	G	0.110478	-0.125914	0.828902	-0.0175002	0.501476	-0.0657171	0.068979	0.177584	0.631886	-0.0442479	0.504374	-0.0642641	0.121031	-0.136277	0.435179	-0.0732522	0.170268	-0.123697	0.505258	-0.0639871
3:101749022	rs4325907	C	T	0.449818	-0.0616078	0.424807	0.0663319	0.0546068	0.192493	0.159982	-0.14259	0.698371	0.0370216	0.785766	0.0267986	0.0910155	0.153309	0.00337023	0.28092	0.375503	0.0827522	0.121395	0.15313
3:105455955	rs2289746	T	C	0.128179	-0.122183	0.482183	0.0577172	0.425838	0.0791452	0.422094	0.0802286	0.930047	0.00827798	0.739005	-0.0324618	0.797476	0.0230894	0.273237	0.104683	0.684588	-0.037512	0.539498	-0.0601287
3:119228508	rs9843355	G	A	0.386879	-0.0913632	0.565218	0.0619894	0.895604	-0.0171256	0.975234	-0.00407449	0.724041	-0.0437461	0.0803985	0.222705	0.568004	-0.0673994	0.715109	0.0458436	0.296764	-0.126312	0.437365	0.0998548
3:141150990	rs6789653	G	A	0.749318	-0.0267151	0.104526	0.140635	0.913268	0.0107695	0.0224826	0.238925	0.15555	-0.141906	0.0575801	-0.193453	0.324874	-0.0925024	0.243508	-0.115862	0.56038	-0.0562552	0.927547	0.00899111
3:159691112	rs1014486	T	C	0.0473385	0.151004	0.976189	0.00233	0.136385	-0.140369	0.0824932	0.164398	0.419252	-0.0723992	0.453217	-0.0693741	0.165359	-0.118318	0.218562	-0.111649	0.310724	-0.0888476	0.0442005	-0.18652
3:169536637	rs10936602	T	C	0.124993	-0.143458	0.919601	0.00965899	0.778774	-0.0325375	0.397731	0.098419	0.352322	-0.10217	0.199875	-0.145154	0.513632	-0.0684135	0.42905	0.0880627	0.464694	-0.0786001	0.171599	0.155745
3:187987624	rs13066789	C	T	0.267174	0.0839916	0.857713	0.0138717	0.894394	0.0124271	0.262878	0.10526	0.73513	-0.0300871	0.857945	-0.0164258	0.278025	0.0917531	0.436847	0.070011	0.356232	0.0801527	0.0545659	0.176691
3:18798848	rs9863496	T	C	0.665083	-0.0388488	0.936403	-0.00730842	0.097615	0.18307	0.837232	-0.0229027	0.612297	-0.0533252	0.556993	0.0637533	0.864165	0.0171585	0.6971	-0.0415123	0.986325	0.00176481	0.932455	-0.00926254
3:28072086	rs438613	T	C	0.486057	0.0558143	0.201493	-0.104296	0.716257	-0.0359898	0.666188	-0.0429489	0.511363	0.0617073	0.621929	0.0478175	0.613942	0.0451803	0.737985	0.0318674	0.740024	0.0305131	0.69885	-0.0377589
3:32962051	rs11919880	A	G	0.817999	-0.0188316	0.609859	0.0428259	0.553284	0.0597222	0.71	-0.0376411	0.546493	0.0577804	0.475972	0.0701189	0.386306	-0.0793704	0.770642	-0.0283896	0.481368	-0.0663793	0.968025	0.00389986
4:87862396	rs2705616	C	G	0.292877	-0.0755336	0.196088	0.0944218	0.982437	0.00193229	0.521068	0.0569316	0.316507	0.0841278	0.014465	0.214326	0.99038	-0.000957813	0.860383	-0.0149669	0.965031	0.00356914	0.557067	-0.0511476
4:106255589	rs2726479	T	C	0.475324	-0.0564657	0.653076	0.0362149	0.489573	0.0675096	0.924638	-0.00924842	0.871958	-0.014896	0.656564	-0.0423778	0.65249	-0.0396499	0.409131	-0.0772032	0.625537	-0.0441117	0.786655	-0.0259553
4:109058718	rs9992763	G	T	0.943934	0.00550763	0.626889	0.03932	0.244527	0.113996	0.422962	-0.0784795	0.720593	-0.0332678	0.871515	-0.0156397	0.896284	-0.011434	0.397092	0.0797524	0.929253	-0.00799783	0.673493	0.0405995
4:122119449	rs17051321	C	T	0.544705	-0.0523591	0.340215	0.0839498	0.636548	0.0503771	0.168051	-0.147516	0.788136	-0.0272518	0.554173	0.0617705	0.411885	0.0794364	0.512729	0.0671257	0.730549	0.0342574	0.964	-0.00474238
4:164493807	rs72989863	G	A	0.14124	-0.110706	0.00412315	0.218648	0.821452	0.0210477	0.78327	-0.0257657	0.541866	0.0539298	0.638486	0.0429957	0.270096	-0.092851	0.074001	-0.1597	0.81326	-0.0204356	0.59882	-0.0482983
4:48127262	rs6837324	A	G	0.662057	0.0346672	0.233521	0.0962268	0.538603	0.0610651	0.722511	-0.0361285	0.820596	0.0210152	0.159166	0.134189	0.897872	0.0110709	0.296107	0.0979684	0.987821	0.00134824	0.843108	0.0190842
5:55444683	rs7731626	G	A	0.974379	-0.00265655	0.0661397	-0.154473	0.373402	-0.0908624	0.202888	0.130574	0.829678	0.0208637	0.860945	-0.0175296	0.642631	0.0428797	0.427165	-0.0779945	0.656027	0.0422527	0.380557	-0.0882325
5:6712834	rs34681760	T	C	0.759031	-0.0252241	0.257683	-0.09487	0.679	0.0420298	0.737347	-0.0342551	0.325588	0.0947509	0.56449	-0.0573126	0.750708	0.0292004	0.42039	-0.0787292	0.616276	0.0472729	0.500084	-0.0674939
5:133891282	rs2084007	C	T	0.962463	-0.0034293	0.807178	0.0181471	0.756869	0.0278633	0.909619	0.0102744	0.924861	-0.00805853	0.223051	-0.107228	0.925928	0.00757012	0.62364	0.0424789	0.784485	-0.0228576	0.079211	0.155161
5:141539339	rs249677	C	A	0.268697	0.0926325	0.209052	-0.107273	0.316534	-0.103413	0.372764	-0.092603	0.578787	-0.0545372	0.243406	-0.118459	0.404386	-0.078131	0.0824445	-0.172633	0.776901	-0.0272615	0.197323	-0.131556
5:158759900	rs2546890	A	G	0.967556	0.00310021	0.485242	-0.0542513	0.660149	0.0413904	0.240966	-0.110831	0.997501	-0.000279939	0.943106	-0.00658126	0.66945	0.0363535	0.509472	0.0597208	0.997628	-0.000259889	0.904656	0.0111166
5:176790162	rs67111717	A	G	0.11075	-0.134183	0.0243265	0.192767	0.733463	-0.035501	0.443588	-0.0802107	0.566176	-0.0567383	0.0483793	0.200497	0.16162	-0.131646	0.793596	0.0262285	0.335636	-0.0930708	0.0730982	0.183456
5:35877505	rs10063294	G	A	0.539686	0.0488934	0.181949	-0.10841	0.650246	-0.0446624	0.111756	0.157082	0.0172343	-0.221252	0.307336	-0.098387	0.0119932	-0.222245	0.00598567	-0.258188	0.0937289	-0.152838	0.0645681	-0.178763
5:40396425	rs11749040	G	A	0.267384	-0.128111	0.7912	-0.0312505	0.105799	-0.230393	0.138406	0.21235	0.996893	-0.000528217	0.848655	-0.0267077	0.769754	0.0378327	0.793085	-0.0360567	0.51147	0.0870799	0.573506	0.0792549
6:90976768	rs72928038	G	A	0.274706	0.114639	0.495699	-0.0729451	0.870953	-0.0208891	0.721612	-0.0458129	0.991369	0.00129644	0.110121	-0.203533	0.98673	0.00190256	0.934932	-0.00996815	0.607011	0.0614315	0.305729	0.129443
6:7100029	rs12211604	G	A	0.120947	0.126064	0.170536	-0.113803	0.0180716	-0.237227	0.062441	0.187945	0.887929	0.0133196	0.332596	-0.0954765	0.430982	-0.0718792	0.612666	-0.0491413	0.515829	-0.0608646	0.108786	-0.15863
6:119215402	rs11542663	A	C	0.403785	-0.0719004	0.0514092	0.170426	0.349262	0.0995234	0.953577	-0.0061587	0.27254	0.109909	0.00964297	0.266592	0.324877	0.0945581	0.810268	0.0245561	0.386581	0.0853834	0.484246	0.0729951
6:128280104	rs802730	T	C	0.492985	0.0599616	0.991945	-0.000901226	0.82413	-0.0240447	0.396417	0.0921144	0.386375	0.088837	0.256264	-0.120039	0.281013	0.105315	0.628108	0.0503928	0.583835	0.0549801	0.672654	-0.04501
6:135841056	rs9647635	C	A	0.900706	-0.0101624	0.501368	0.0559034	0.657284	0.0446833	0.942513	-0.00729987	0.111275	-0.152136	0.278476	-0.106774	0.562732	0.0527488	0.830356	0.0207579	0.721829	0.0333026	0.0951516	0.165109
6:137438057	rs62420820	G	A	0.142966	0.129936	0.82598	0.019925	0.616371	-0.0547511	0.328248	0.107458	0.158018	0.146183	0.27443	0.116923	0.196239	0.127705	0.512606	0.068876	0.193881	0.131809	0.181971	0.143751
6:143865221	rs6911131	A	G	0.831142	0.0379715	0.398017	0.152356	0.0514576	0.422868	0.612112	0.11062	0.853665	-0.0383576	0.543232	0.129848	0.951052	0.0117212	0.269691	0.236041	0.992506	-0.00184059	0.252395	0.247643
6:159465977	rs1738074	T	C	0.467376	0.0555345	0.686896	-0.0312532	0.0325764	-0.200498	0.135666	0.143597	0.397104	-0.075079	0.815607	-0.0213761	0.032751	-0.180027	0.00930061	-0.234332	0.102886	-0.141254	0.067721	-0.167648
6:16672760	rs719316	C	T	0.776761	0.0228203	0.398703	-0.0697368	0.741101	0.0327695	0.34041	0.094336	0.112019	-0.149586	0.0337868	-0.204196	0.202209	-0.114346	0.134621	-0.142485	0.287471	-0.0980664	0.0851467	-0.167485
6:36348689	rs1076928	T	C	0.114897	-0.122632	0.0447496	0.158924	0.0547856	0.183894	0.780636	-0.026972	0.0316599	0.195262	0.344584	0.0889631	0.186134	0.11482	0.983819	-0.00185874	0.0720781	0.160149	0.219328	0.116806
7:2443302	rs55858457	T	G	0.208704	0.102193	0.320133	-0.0826733	0.143405	0.146634	0.450942	-0.0774723	0.535406	0.0594802	0.598215	0.0516748	0.627878	0.0443848	0.890531	0.0129666	0.83938	0.0190549	0.131938	-0.150212
7:50328339	rs116877451	A	G	0.450142	-0.150398	0.247837	0.245617	0.0810726	0.447175	0.608731	-0.124909	0.0943722	0.422488	0.154164	0.357925	0.0502567	0.457711	0.175911	0.348814	0.0313399	0.520872	0.280492	0.286143
7:105706462	rs73414214	C	A	0.683225	0.0545825	0.166817	-0.191507	0.800899	-0.0417821	0.553867	-0.11184	0.178402	0.206773	0.0419831	0.330469	0.30836	0.15247	0.136539	0.240464	0.639274	0.0721886	0.185321	0.225211
7:128573967	rs4728142	G	A	0.715876	0.028949	0.254534	-0.0923499	0.533572	-0.0611473	0.438375	0.0765157	0.429473	-0.0736458	0.278468	-0.10416	0.799089	-0.0226241	0.728213	0.0328464	0.253883	-0.103956	0.877198	0.0149664
7:138729795	rs10271373	A	C	0.664379	0.0335531	0.626842	-0.0383368	0.0776828	-0.168209	0.863746	-0.0166905	0.411991	0.074366	0.18933	0.12285	0.516651	0.0565034	0.345557	0.0873003	0.744142	0.0291307	0.86981	0.0156457
7:149289464	rs354033	G	A	0.31775	-0.0854415	0.124406	0.133876	0.0278108	0.231339	0.178269	-0.142851	0.287498	0.106647	0.342797	0.0981671	0.573018	0.0539061	0.570296	0.0577336	0.493621	0.0672002	0.815054	-0.0243845
7:28142186	rs10245867	G	T	0.73684	0.0276908	0.922795	0.00810402	0.73432	0.0344846	0.551017	-0.0608452	0.259099	-0.10881	0.25138	-0.113911	0.792536	0.0242148	0.541347	-0.059687	0.590437	0.0509613	0.14549	0.146461
7:37382465	rs60600003	T	G	0.952251	-0.00653115	0.576677	0.0627941	0.619205	-0.06769	0.653537	-0.0614733	0.881773	0.0192271	0.266965	-0.147824	0.817637	-0.0284558	0.890659	-0.0178381	0.874695	0.0199368	0.962012	-0.00636027
8:79417222	rs28703878	A	G	0.980615	-0.00194245	0.285035	0.0969401	0.866874	-0.0183771	0.5954	0.0591047	0.0219475	-0.24277	0.149391	-0.154009	0.0726309	-0.182106	0.769565	-0.0309054	0.0469862	-0.206799	0.81152	0.0258261
8:128814091	rs6990534	A	G	0.770333	0.0239726	0.52523	0.0532158	0.0470875	-0.200475	0.738256	0.0340826	0.747731	0.0309697	0.953969	0.00573544	0.682073	0.0375854	0.963159	0.00450793	0.430308	0.0742432	0.994132	0.000735412
8:144986793	rs3923387	C	T	0.0430113	-0.161538	0.108554	0.130943	0.164659	0.137449	0.0996627	-0.163398	0.67789	-0.0390346	0.58462	0.053174	0.361327	-0.0817327	0.896216	0.0123909	0.397973	-0.0776584	0.945846	0.00661541
9:100868189	rs7855251	T	C	0.585399	0.0485915	0.908182	-0.00960983	0.717888	-0.0397921	0.180854	0.152673	0.727463	0.035931	0.0321811	-0.228321	0.694838	-0.0389248	0.9649	0.00428764	0.516302	-0.0657183	0.425377	-0.0863813
