# Supplementary material for: Quantitative MRI phenotypes capture biological heterogeneity in multiple sclerosis patients
Source: Sci Rep. 2021 Jan 15;11:1573. doi: 10.1038/s41598-021-81035-8 (PMC7811013; doi:10.1038/s41598-021-81035-8)
Supplement: Supplementary file 3 — Supplementary Information 3. [file 41598_2021_81035_MOESM3_ESM.xlsx]

## Sheet: HLA
Supplementary Table 5. Association results from univariate analysis for the 22 known HLA multiple sclerosis risk factors
P-values result from the SNPTEST analysis and are depicted in column 2 until 11 for each of the 10 examined MRI traits. Nominally significant associations are underlined. (MTR = magnetization transfer ratio, NAWM = normal appearing white matter, NAGM = normal appearing grey matter, PH = peak height, WM = white matter, GM = grey matter, HLA = human leukocyte antigen)
	Brain volume		GM volume		WM volume		Lesion volume		Median MTR Lesions		Peak height MTR Lesions		Median MTR NAGM		Peak Height MTR NAGM		Median MTR NAWM		Peak Height MTR NAWM
MARKERID	P	BETA	P	BETA	P	BETA	P	BETA	P	BETA	P	BETA	P	BETA	P	BETA	P	BETA	P	BETA
SNP_A_30019035_G	0.424571	-0.0825377	0.460486	-0.0778561	0.147699	-0.184523	0.532129	0.0802281	0.235175	0.143769	0.318909	0.124583	0.810874	0.0276575	0.872092	-0.0197883	0.677847	0.0492767	0.466659	-0.091611
SNP_B_31430501	0.657713	-0.0434977	0.551635	0.059796	0.94904	0.00766059	0.113249	0.192364	0.976323	-0.00337385	0.44923	-0.0896917	0.341564	-0.104938	0.645148	-0.0536599	0.245465	-0.132067	0.672879	0.0506228
HLA_B_3503	0.97862	0.0058416	0.906345	0.0246878	0.284456	-0.293636	0.789693	-0.0751889	0.361973	-0.245569	0.506382	-0.181975	0.998662	0.000298969	0.985523	0.0045217	0.904675	-0.0299784	0.415015	-0.220238
HLA_B_3801	0.6405	-0.208564	0.997533	-0.00124605	0.939104	0.0388461	0.792464	-0.139839	0.70698	-0.190097	0.63246	-0.252754	0.29237	-0.492791	0.156562	-0.718285	0.491814	-0.332532	0.103919	-0.844951
SNP_B_31431656	0.90563	-0.0117138	0.986405	-0.00172807	0.445407	0.0945907	0.193674	0.161321	0.929199	0.0102483	0.269246	-0.133485	0.327369	-0.110456	0.689328	-0.0477614	0.249404	-0.133888	0.861073	-0.0213816
AA_B_45_31432581_TK	0.682988	-0.032191	0.17406	-0.10848	0.372928	-0.0861468	0.610023	-0.0496228	0.904476	-0.0109615	0.442547	-0.0727818	0.73632	0.0295452	0.831565	-0.0199049	0.665473	0.0389547	0.954716	0.00540618
rs9266629	0.109691	-0.181668	0.293932	-0.12185	0.803669	0.0349815	0.741608	0.0466508	0.588655	0.0722166	0.730312	-0.0475048	0.305592	-0.130261	0.68347	-0.0551886	0.209115	-0.16383	0.576495	-0.0774427
rs3093982	0.97358	-0.00300986	0.413225	0.075836	0.590382	0.0604162	0.587322	-0.0612454	0.851514	-0.0199494	0.490935	0.0756969	0.699171	-0.0392432	0.607639	0.0554502	0.382422	-0.0909834	0.524322	0.0704315
rs2523500	0.157831	-0.108048	0.283443	0.0838189	0.0822976	-0.163991	0.306795	0.0972195	0.544417	-0.0544809	0.56611	0.0532132	0.711967	-0.0316332	0.79582	-0.0235785	0.474859	-0.0628216	0.458225	0.0692132
rs2844482	0.207555	0.149185	0.94704	-0.00803891	0.708783	-0.0547071	0.578804	-0.0817469	0.502276	-0.0932538	0.477555	-0.101849	0.920653	0.0132014	0.673767	0.0593204	0.886823	-0.0193626	0.985682	-0.0025914
rs2229092	0.114204	0.281693	0.134734	-0.272278	0.10949	-0.352549	0.818273	0.051045	0.0222009	-0.476686	0.0220559	-0.492356	0.229139	-0.239958	0.374666	-0.18853	0.173018	-0.278962	0.105858	-0.35109
HLA_DRB1_1501	0.874197	-0.0152052	0.547929	0.0588596	0.337319	0.113651	0.863383	-0.0204985	0.840946	0.0226186	0.500915	0.0782054	0.473452	-0.0768658	0.696535	-0.0444706	0.664371	-0.0477705	0.705839	-0.0441537
SNP_DRB1_32660116_A	0.622056	-0.0418613	0.902652	-0.0105292	0.398295	-0.0885668	0.703018	0.0402082	0.751992	0.0315038	0.684965	-0.0416566	0.922889	-0.00909507	0.858749	0.0179852	0.695189	0.0382346	0.840279	-0.0208986
rs9271366	0.804607	-0.0243947	0.733421	0.0345767	0.274378	0.132702	0.651622	-0.0548966	0.7197	0.0417096	0.533161	0.0742003	0.679025	-0.0455177	0.834022	-0.0243898	0.860717	-0.0198206	0.857781	-0.0213581
AA_DQA1_130_32717853_S	0.29494	-0.166293	0.509977	0.10675	0.465037	-0.14325	0.268027	0.218214	0.138424	0.275241	0.906093	0.0226688	0.748409	0.0569253	0.580924	-0.104192	0.737938	0.0609555	0.610205	-0.0985688
SNP_DQB1_32740773_C	0.813598	0.0220125	0.932915	-0.0080193	0.00417032	0.327347	0.156027	-0.164116	0.00952044	-0.281619	0.489786	0.0779727	0.150187	-0.14975	0.180142	0.148396	0.0202598	-0.24704	0.67406	0.0478045
AA_DQB1_-5_32742280_L	0.53825	0.0560238	0.753583	0.0291572	0.322982	0.11099	0.536998	-0.0697633	0.576251	-0.0596264	0.46686	0.0800734	0.241947	-0.118827	0.769414	-0.03171	0.341295	-0.0992501	0.664394	-0.0480704
rs7454108	0.0673502	-0.268286	0.657975	-0.0665433	0.378545	0.160038	0.156113	-0.258896	0.670397	-0.0735277	0.0952163	0.296385	0.405323	0.136747	0.173284	0.237636	0.85497	-0.0308599	0.080634	0.312023
rs3135024	0.680072	-0.0351501	0.465456	-0.0634627	0.500725	-0.0708781	0.161887	-0.147792	0.969441	0.00382989	0.152035	0.147392	0.543023	-0.0579266	0.228699	0.121749	0.362882	-0.0889041	0.769654	-0.0303966
rs3097671	0.37078	-0.0802213	0.23667	-0.10816	0.702151	-0.0423746	0.0960952	-0.184833	0.958584	0.00546347	0.385081	0.0941966	0.601686	-0.0523153	0.141272	0.15644	0.453869	-0.0770329	0.760413	0.0333082
rs11751659	0.671626	0.0449414	0.309887	0.109745	0.0711295	0.235465	0.852131	0.02455	0.795116	0.032286	0.877079	-0.0198428	0.14985	0.170217	0.871586	0.0203688	0.0404128	0.248055	0.163187	0.17962
rs9277626	0.222671	0.105305	0.550634	-0.0526631	0.743384	0.0349792	0.472375	0.0771702	0.152423	-0.144811	0.218198	-0.128643	0.957277	0.00517874	0.788629	-0.0275587	0.945875	0.00673698	0.763576	0.0316795
